# Supplementary material for: Establishment, characterization, and biobanking of 36 pancreatic cancer organoids: prediction of metastasis in resectable pancreatic cancer
Source: Cell Oncol (Dordr). 2024 Apr 15;47(5):1627–47. doi: 10.1007/s13402-024-00939-5 (PMC11467084; doi:10.1007/s13402-024-00939-5)
Supplement: Supplementary file 2 — Supplementary Material 2 [file 13402_2024_939_MOESM2_ESM.xlsx]

## Sheet: Supplementary Table 5A.
Supplementary Table 5A. Wilcoxon Rank Sum Test Comparing Drug Responses to Molecular Markers of Metastatic Potency
Drug	MP vs NMP	Kras Subtype
	p-values	p-values
Olaparib	0.469983	0.980874
Fluorouracil	0.131825	0.0582409
Paclitaxel	0.694897	0.221469
Everolimus	0.522215	0.517454
Sunitinib	0.549407	0.143642
Vorinostat	0.420774	0.240121
MK5108	0.605801	0.119173
Buparlisib	0.273919	0.548953
ICG001	0.664648	0.683609
Erlotinib	0.44499	0.719148
Afatinib	0.374728	0.614657
Gemcitabine	0.44499	0.240121
Cyclopamine	0.664648	0.648757
Irinotecan	0.820366	0.45738
Apitolisib	0.950619	0.866731
Trametinib	0.694897	0.792007
Belinostat	0.420774	0.28068
MitomycinC	0.397349	0.866731

## Sheet: Supplementary Table 5B
Supplementary Table 5B. Wilcoxon Ranked Sum Test Revealing 306 Gene-Drug Interaction. See also Supplementary Fig. 6A
Drug	Mut	p_value	AUC	MUT_cnt
MK5108	KDM6A	0.0258065	1.3261	2
Gemcitabine	BRCA1	0.0258065	0.574074	2
Fluorouracil	DICER1	0.0645161	1.922	1
Paclitaxel	DICER1	0.0645161	1.73706	1
Sunitinib	KRAS	0.0645161	0.655999	30
Buparlisib	ARID1A	0.0645161	2.82246	1
Buparlisib	NF1	0.0645161	2.82246	1
Irinotecan	DICER1	0.0645161	1.43251	1
Trametinib	DICER1	0.0645161	1.92957	1
Belinostat	ARID1A	0.0645161	2.42088	1
Belinostat	NF1	0.0645161	2.42088	1
Belinostat	IL7R	0.0645161	0.175768	1
MitomycinC	KRAS	0.0645161	0.554212	30
Fluorouracil	SPTA1	0.0688172	0.260322	2
Paclitaxel	BRCA1	0.0688172	0.575531	2
Gemcitabine	SPTA1	0.0688172	0.638656	2
Trametinib	BRCA1	0.0688172	0.494526	2
Trametinib	KDM6A	0.0688172	1.29825	2
Fluorouracil	STK11	0.0774194	0.406712	3
Fluorouracil	RET	0.0860215	0.303512	2
Paclitaxel	RET	0.0860215	0.585371	2
MitomycinC	RET	0.107527	0.519	2
Fluorouracil	KMT2D	0.129032	1.84856	2
Paclitaxel	SPTA1	0.129032	0.612693	2
Everolimus	BRCA1	0.129032	0.802752	2
Vorinostat	FLNA	0.129032	1.41358	1
ICG001	ARID1A	0.129032	1.39129	1
ICG001	NF1	0.129032	1.39129	1
Erlotinib	KRAS	0.129032	0.75047	30
Afatinib	DICER1	0.129032	1.42617	1
Gemcitabine	DICER1	0.129032	1.54276	1
Trametinib	FLNA	0.129032	1.72148	1
MitomycinC	BRCA1	0.129032	0.52987	2
Fluorouracil	BRCA1	0.154839	0.350782	2
Everolimus	RET	0.154839	0.824498	2
MK5108	BRCA1	0.154839	0.714804	2
Fluorouracil	TP53	0.17334	0.572441	17
Vorinostat	KDM6A	0.180645	1.23883	2
Cyclopamine	BRCA1	0.180645	0.832059	2
Belinostat	KDM6A	0.180645	1.55387	2
Fluorouracil	ARID1A	0.193548	1.70018	1
Fluorouracil	NF1	0.193548	1.70018	1
Paclitaxel	KRAS	0.193548	0.698575	30
Vorinostat	DICER1	0.193548	1.35585	1
Afatinib	FLNA	0.193548	1.3801	1
Apitolisib	KRAS	0.193548	1.70883	30
Apitolisib	ARID1A	0.193548	1.66556	1
Apitolisib	NF1	0.193548	1.66556	1
MitomycinC	FLNA	0.193548	1.79507	1
Cyclopamine	SPTA1	0.210753	0.834867	2
Trametinib	BRCA2	0.210753	1.19304	2
Vorinostat	STK11	0.228699	1.15972	3
Olaparib	TP53	0.245529	1.0997	17
Sunitinib	ARID1A	0.258065	0.810715	1
Sunitinib	NF1	0.258065	0.810715	1
MK5108	DICER1	0.258065	1.30809	1
Gemcitabine	APC	0.258065	1.48224	1
Cyclopamine	FLNA	0.258065	1.19712	1
Irinotecan	FLNA	0.258065	1.21102	1
Apitolisib	FLNA	0.258065	1.61407	1
Belinostat	APC	0.258065	0.558844	1
ICG001	KDM6A	0.275269	1.21575	2
Erlotinib	KMT2D	0.275269	0.859315	2
MK5108	TP53	0.279439	1.10045	17
Buparlisib	TP53	0.297499	1.42682	17
Fluorouracil	SMAD4	0.309677	1.6937	2
Sunitinib	KDM6A	0.309677	1.16574	2
MK5108	RET	0.309677	0.850937	2
Erlotinib	RET	0.309677	0.877234	2
Afatinib	APOB	0.309677	1.17466	2
Afatinib	KDM6A	0.309677	1.19114	2
Belinostat	KMT2D	0.309677	1.67447	2
MitomycinC	BRCA2	0.309677	0.732377	2
Sunitinib	STK11	0.315907	1.06283	3
Trametinib	TP53	0.316299	1.18778	17
MitomycinC	TP53	0.316299	1.05062	17
Olaparib	DICER1	0.322581	1.14597	1
Sunitinib	DICER1	0.322581	1.21248	1
Buparlisib	FLNA	0.322581	1.84563	1
Buparlisib	IL7R	0.322581	0.640824	1
ICG001	FLNA	0.322581	1.24826	1
Gemcitabine	FLNA	0.322581	1.3871	1
Gemcitabine	IL7R	0.322581	0.749434	1
Apitolisib	IL7R	0.322581	0.683594	1
Sunitinib	KMT2D	0.348387	0.891385	2
MK5108	SMAD4	0.348387	0.754217	2
Buparlisib	KMT2D	0.348387	1.81489	2
Afatinib	SMAD4	0.348387	0.899838	2
Cyclopamine	RET	0.348387	0.904909	2
Irinotecan	SMAD4	0.348387	1.0825	2
Irinotecan	SPTA1	0.348387	0.584247	2
Apitolisib	SPTA1	0.348387	1.31426	2
Trametinib	APOB	0.348387	0.773817	2
Belinostat	BRCA1	0.348387	0.683679	2
Everolimus	STK11	0.349277	0.898728	3
Sunitinib	TP53	0.356113	1.04004	17
Afatinib	STK11	0.384872	1.10377	3
Olaparib	APOB	0.387097	0.860371	2
Fluorouracil	APC	0.387097	0.349223	1
Paclitaxel	APC	0.387097	1.36945	1
Everolimus	APC	0.387097	1.13779	1
Sunitinib	BRCA2	0.387097	1.13374	2
Vorinostat	SMAD4	0.387097	0.792139	2
MK5108	KRAS	0.387097	0.773662	30
ICG001	IL7R	0.387097	0.791272	1
Erlotinib	SPTA1	0.387097	1.10087	2
Apitolisib	KDM6A	0.387097	0.85305	2
Apitolisib	DICER1	0.387097	1.53478	1
Trametinib	RET	0.387097	0.822802	2
MK5108	STK11	0.422247	1.25852	3
Afatinib	RET	0.430108	1.1523	2
Belinostat	APOB	0.430108	1.58556	2
Olaparib	ARID1A	0.451613	0.772558	1
Olaparib	NF1	0.451613	0.772558	1
Everolimus	DICER1	0.451613	1.11142	1
Gemcitabine	KRAS	0.451613	0.78952	30
Cyclopamine	DICER1	0.451613	1.12957	1
Belinostat	DICER1	0.451613	1.64294	1
Cyclopamine	STK11	0.461846	0.897126	3
Sunitinib	SPTA1	0.473118	0.896419	2
Vorinostat	BRCA2	0.473118	1.1148	2
MK5108	SPTA1	0.473118	0.839808	2
Erlotinib	BRCA1	0.473118	0.914416	2
Gemcitabine	BRCA2	0.473118	0.947654	2
MitomycinC	APOB	0.473118	0.818923	2
Paclitaxel	TP53	0.492781	1.0521	17
Afatinib	TP53	0.492781	1.01335	17
Olaparib	KRAS	0.516129	0.914123	30
Vorinostat	IL7R	0.516129	0.926576	1
Buparlisib	DICER1	0.516129	1.74272	1
Erlotinib	APC	0.516129	0.846413	1
Irinotecan	ARID1A	0.516129	0.694435	1
Irinotecan	NF1	0.516129	0.694435	1
Trametinib	ARID1A	0.516129	0.726166	1
Trametinib	NF1	0.516129	0.726166	1
Olaparib	BRCA1	0.52043	0.893236	2
Olaparib	KMT2D	0.52043	0.870554	2
Paclitaxel	APOB	0.52043	0.837479	2
Everolimus	APOB	0.52043	1.04691	2
Erlotinib	APOB	0.52043	1.09816	2
Erlotinib	BRCA2	0.52043	0.912186	2
Irinotecan	BRCA1	0.52043	0.59695	2
Irinotecan	KMT2D	0.52043	0.825788	2
Apitolisib	KMT2D	0.52043	1.26616	2
Belinostat	RET	0.52043	0.72389	2
MitomycinC	KMT2D	0.52043	0.823295	2
MitomycinC	SPTA1	0.52043	0.740537	2
Apitolisib	STK11	0.545495	0.942468	3
Paclitaxel	BRCA2	0.567742	0.848657	2
Sunitinib	BRCA1	0.567742	0.903807	2
Buparlisib	SPTA1	0.567742	1.42834	2
Afatinib	BRCA2	0.567742	1.09194	2
Gemcitabine	KMT2D	0.567742	0.955194	2
Cyclopamine	APOB	0.567742	1.03197	2
Irinotecan	RET	0.567742	0.662403	2
Belinostat	SPTA1	0.567742	0.87159	2
Olaparib	FLNA	0.580645	1.08702	1
Sunitinib	FLNA	0.580645	1.04895	1
Sunitinib	IL7R	0.580645	0.89673	1
MK5108	APC	0.580645	1.21067	1
ICG001	APC	0.580645	0.851028	1
Afatinib	KRAS	0.580645	0.862371	30
Afatinib	IL7R	0.580645	0.891038	1
Olaparib	STK11	0.589544	1.03998	3
Erlotinib	STK11	0.589544	0.988933	3
Fluorouracil	BRCA2	0.619355	1.56906	2
Everolimus	BRCA2	0.619355	1.05316	2
MK5108	APOB	0.619355	1.1171	2
Buparlisib	APOB	0.619355	1.7461	2
Buparlisib	BRCA2	0.619355	0.816963	2
Afatinib	KMT2D	0.619355	0.953401	2
Apitolisib	BRCA1	0.619355	1.08209	2
MitomycinC	SMAD4	0.619355	1.19477	2
Everolimus	ARID1A	0.645161	1.06211	1
Everolimus	NF1	0.645161	1.06211	1
Vorinostat	APC	0.645161	1.14653	1
MK5108	FLNA	0.645161	1.16713	1
Erlotinib	DICER1	0.645161	1.07878	1
Cyclopamine	ARID1A	0.645161	1.0517	1
Cyclopamine	NF1	0.645161	1.0517	1
MitomycinC	DICER1	0.645161	0.780369	1
Olaparib	BRCA2	0.670968	1.02897	2
Paclitaxel	KDM6A	0.670968	1.06013	2
Sunitinib	RET	0.670968	1.03717	2
Vorinostat	SPTA1	0.670968	1.12499	2
Gemcitabine	SMAD4	0.670968	1.13243	2
Cyclopamine	KDM6A	0.670968	1.03249	2
Irinotecan	KDM6A	0.670968	0.894821	2
Trametinib	SPTA1	0.670968	0.710941	2
Apitolisib	TP53	0.68113	1.06621	17
Gemcitabine	STK11	0.681201	1.04385	3
Paclitaxel	FLNA	0.709677	1.23992	1
Vorinostat	KRAS	0.709677	0.876376	30
MK5108	IL7R	0.709677	1.12748	1
Erlotinib	FLNA	0.709677	1.07816	1
Afatinib	ARID1A	0.709677	1.12202	1
Afatinib	NF1	0.709677	1.12202	1
Irinotecan	KRAS	0.709677	1.14876	30
Belinostat	TP53	0.710093	0.982	17
Everolimus	SMAD4	0.726882	0.962175	2
MK5108	KMT2D	0.726882	0.957841	2
Buparlisib	KDM6A	0.726882	0.829268	2
ICG001	APOB	0.726882	1.07981	2
ICG001	BRCA1	0.726882	0.938752	2
ICG001	SMAD4	0.726882	1.04502	2
Cyclopamine	SMAD4	0.726882	0.963287	2
Apitolisib	APOB	0.726882	1.2172	2
Apitolisib	BRCA2	0.726882	0.919547	2
Trametinib	SMAD4	0.726882	1.02512	2
Belinostat	SMAD4	0.726882	1.3144	2
Paclitaxel	STK11	0.72881	1.07739	3
Irinotecan	STK11	0.72881	1.05699	3
Irinotecan	TP53	0.73947	1.0105	17
Fluorouracil	KRAS	0.774194	1.56459	30
Buparlisib	KRAS	0.774194	1.30244	30
ICG001	DICER1	0.774194	1.14853	1
Erlotinib	ARID1A	0.774194	0.907938	1
Erlotinib	NF1	0.774194	0.907938	1
Cyclopamine	KRAS	0.774194	0.987843	30
Trametinib	APC	0.774194	0.858841	1
MitomycinC	APC	0.774194	0.873862	1
Olaparib	SPTA1	0.782796	0.966162	2
Everolimus	KDM6A	0.782796	1.02398	2
Sunitinib	APOB	0.782796	0.929672	2
Vorinostat	APOB	0.782796	0.981835	2
Gemcitabine	TP53	0.829677	1.00965	17
Olaparib	APC	0.83871	1.03289	1
Sunitinib	APC	0.83871	0.948132	1
Buparlisib	APC	0.83871	1.20298	1
ICG001	KRAS	0.83871	0.914625	30
Gemcitabine	ARID1A	0.83871	0.965878	1
Gemcitabine	NF1	0.83871	0.965878	1
Irinotecan	IL7R	0.83871	0.935694	1
Belinostat	FLNA	0.83871	1.19637	1
Olaparib	SMAD4	0.843011	0.894762	2
Vorinostat	KMT2D	0.843011	0.988948	2
Buparlisib	BRCA1	0.843011	1.19954	2
Cyclopamine	KMT2D	0.843011	0.995043	2
Irinotecan	APOB	0.843011	0.92494	2
Irinotecan	BRCA2	0.843011	0.897916	2
Apitolisib	SMAD4	0.843011	0.926098	2
Vorinostat	TP53	0.860302	1.00564	17
Buparlisib	STK11	0.875195	0.8975	3
Belinostat	STK11	0.875195	1.24463	3
Erlotinib	TP53	0.891131	0.986821	17
Olaparib	IL7R	0.903226	0.980926	1
Fluorouracil	IL7R	0.903226	1.2421	1
Paclitaxel	SMAD4	0.903226	1.02806	2
Paclitaxel	KMT2D	0.903226	1.11458	2
Paclitaxel	ARID1A	0.903226	1.08033	1
Paclitaxel	NF1	0.903226	1.08033	1
Paclitaxel	IL7R	0.903226	0.890641	1
Everolimus	KMT2D	0.903226	1.00431	2
Everolimus	IL7R	0.903226	0.960732	1
Vorinostat	BRCA1	0.903226	0.996942	2
Vorinostat	ARID1A	0.903226	1.00789	1
Vorinostat	NF1	0.903226	1.00789	1
MK5108	BRCA2	0.903226	0.950774	2
Buparlisib	SMAD4	0.903226	1.23738	2
ICG001	KMT2D	0.903226	1.00922	2
Afatinib	SPTA1	0.903226	1.04451	2
Gemcitabine	APOB	0.903226	0.983978	2
Apitolisib	APC	0.903226	1.04859	1
Trametinib	KRAS	0.903226	0.962447	30
MitomycinC	IL7R	0.903226	0.900728	1
Everolimus	TP53	0.922122	0.965215	17
ICG001	TP53	0.953226	0.893409	17
Olaparib	KDM6A	0.967742	0.969527	2
Fluorouracil	KDM6A	0.967742	0.874907	2
Fluorouracil	FLNA	0.967742	0.712264	1
Everolimus	KRAS	0.967742	0.985842	30
Everolimus	SPTA1	0.967742	0.969611	2
Everolimus	FLNA	0.967742	0.989293	1
MK5108	ARID1A	0.967742	0.980504	1
MK5108	NF1	0.967742	0.980504	1
ICG001	BRCA2	0.967742	1.03215	2
ICG001	RET	0.967742	1.0573	2
Erlotinib	KDM6A	0.967742	0.987217	2
Erlotinib	SMAD4	0.967742	1.0032	2
Afatinib	BRCA1	0.967742	1.00663	2
Gemcitabine	KDM6A	0.967742	1.06986	2
Cyclopamine	BRCA2	0.967742	0.988373	2
Cyclopamine	APC	0.967742	0.994646	1
Apitolisib	RET	0.967742	0.996876	2
Trametinib	KMT2D	0.967742	0.960899	2
Trametinib	IL7R	0.967742	1.02404	1
Belinostat	KRAS	0.967742	0.954746	30
MitomycinC	ARID1A	0.967742	0.955135	1
MitomycinC	NF1	0.967742	0.955135	1
ICG001	STK11	0.974861	1.01846	3
Olaparib	RET	1	0.977405	2
Fluorouracil	APOB	1	0.848089	2
Sunitinib	SMAD4	1	0.992044	2
Vorinostat	RET	1	1.00107	2
Buparlisib	RET	1	1.00808	2
ICG001	SPTA1	1	1.00133	2
Erlotinib	IL7R	1	1.00031	1
Afatinib	APC	1	1.01335	1
Cyclopamine	TP53	1	1.02876	17
Cyclopamine	IL7R	1	0.99511	1
Irinotecan	APC	1	1.00621	1
Trametinib	STK11	1	0.934605	3
Belinostat	BRCA2	1	1.01794	2
MitomycinC	KDM6A	1	1.11422	2
MitomycinC	STK11	1	1.09125	3

## Sheet: Supplementary Table 5C
Supplementary Table 5C. Pearson correlation coefficient between drug responses and molecular factors. See also Figure 4B.
Drugs	Molecular Factors	Pearson Correlation Coefficient	p-value	Signif.code
Irinotecan	DNA_REPAIR	-0.561542	0.00101286	**	Signif. codes: ‘***’ < 0.001, ‘**’ < 0.01, ‘*’ < 0.05, ‘.’ < 0.1
Vorinostat	PANCREAS_BETA_CELLS	-0.519206	0.00276233	**
Cyclopamine	PANCREAS_BETA_CELLS	-0.501546	0.004047	**
Cyclopamine	ANDROGEN_RESPONSE	-0.451536	0.0107785	*
Trametinib	APOPTOSIS	-0.449845	0.0111144	*
Cyclopamine	MITOTIC_SPINDLE	-0.447598	0.0115745	*
Irinotecan	MTORC1_SIGNALING	-0.445092	0.0121065	*
Gemcitabine	DNA_REPAIR	-0.443769	0.0123953	*
Vorinostat	PROTEIN_SECRETION	0.441668	0.012866	*
Gemcitabine	KRAS_SIGNALING_DN	0.440324	0.0131751	*
Irinotecan	MYC_TARGETS_V1	-0.438524	0.0135985	*
Sunitinib	CHOLESTEROL_HOMEOSTASIS	0.431637	0.015325	*
MitomycinC	APOPTOSIS	-0.42644	0.0167459	*
MitomycinC	TNFA_SIGNALING_VIA_NFKB	-0.424489	0.0173066	*
Irinotecan	MYC_TARGETS_V2	-0.422985	0.0177495	*
Olaparib	IL2_STAT5_SIGNALING	-0.417985	0.0192904	*
MitomycinC	INFLAMMATORY_RESPONSE	-0.408651	0.0224623	*
Irinotecan	E2F_TARGETS	-0.403057	0.0245612	*
Trametinib	ALLOGRAFT_REJECTION	-0.39893	0.0262102	*
Olaparib	UV_RESPONSE_UP	-0.397419	0.0268363	*
Gemcitabine	MTORC1_SIGNALING	-0.396776	0.0271063	*
Olaparib	MITOTIC_SPINDLE	-0.396506	0.0272205	*
MitomycinC	IL6_JAK_STAT3_SIGNALING	-0.394143	0.0282356	*
Fluorouracil	KRAS_c35G_A	0.392202	0.0290926	*
Irinotecan	G2M_CHECKPOINT	-0.390389	0.0299116	*
Fluorouracil	CHOLESTEROL_HOMEOSTASIS	-0.386759	0.0316088	*
MitomycinC	EPITHELIAL_MESENCHYMAL_TRANSITION	-0.383084	0.0334052	*
Cyclopamine	GLYCOLYSIS	-0.380005	0.0349736	*
Fluorouracil	UNFOLDED_PROTEIN_RESPONSE	0.37955	0.0352102	*
MK5108	APICAL_SURFACE	0.378652	0.0356812	*
MitomycinC	BILE_ACID_METABOLISM	0.377994	0.0360294	*
Erlotinib	TNFA_SIGNALING_VIA_NFKB	-0.375383	0.0374388	*
Gemcitabine	MYC_TARGETS_V1	-0.370954	0.0399308	*
Sunitinib	HEME_METABOLISM	0.369688	0.0406671	*
Cyclopamine	E2F_TARGETS	-0.368752	0.0412188	*
Sunitinib	BILE_ACID_METABOLISM	0.367599	0.041906	*
Sunitinib	APICAL_SURFACE	0.366244	0.0427255	*
Gemcitabine	MYC_TARGETS_V2	-0.36618	0.0427643	*
Gemcitabine	G2M_CHECKPOINT	-0.36605	0.0428441	*
Sunitinib	KRAS_c35G>A	-0.365095	0.0434302	*
Cyclopamine	ESTROGEN_RESPONSE_LATE	-0.361435	0.0457383	*
Trametinib	INTERFERON_GAMMA_RESPONSE	-0.360715	0.0462035	*
Olaparib	MYOGENESIS	-0.360292	0.0464787	*
Irinotecan	UV_RESPONSE_DN	0.358909	0.0473872	*
Gemcitabine	E2F_TARGETS	-0.35879	0.0474657	*
Vorinostat	IL2_STAT5_SIGNALING	-0.358163	0.0478832	*
Cyclopamine	G2M_CHECKPOINT	-0.356362	0.0490974	*
Cyclopamine	UV_RESPONSE_UP	-0.355636	0.0495937	*
