# Supplementary material for: Establishment, characterization, and biobanking of 36 pancreatic cancer organoids: prediction of metastasis in resectable pancreatic cancer
Source: Cell Oncol (Dordr). 2024 Apr 15;47(5):1627–47. doi: 10.1007/s13402-024-00939-5 (PMC11467084; doi:10.1007/s13402-024-00939-5)
Supplement: Supplementary file 4 — Supplementary Material 4 [file 13402_2024_939_MOESM4_ESM.xlsx]

## Sheet: Supplementary Table 2A
Supplementary Table 2A. Quantification of Immunocytochemistry. See also Figure 1C
	SNU-3898-TO (recurrence)	SNU-3923-TO (no metastasis)	SNU-4482-TO (metastasis to liver)	SNU-4871-TO (metastasis to lung)
Red (F-actin)	34.227	21.324	61.96	39.205
Green (E-cadherin)	14.583	6.77	9.949	15.635
Blue (Nucleus)	18.227	14.225	30.145	22.878
Green / Blue * 100 (Normalized)	80.0077	47.5923	33.0038	68.3408

## Sheet: Supplementary Table 2B
Supplementary Table 2B. Quantification of Immunocytochemistry. See also Figure 1D
	SNU-4457-TO_up	SNU-4457-TO_down	SNU-4863-TO_up	SNU-4863-TO_down
Red (F-actin)	25.303	38.439	44.273	26.203
Green (KI-67)	6.431	8.787	12.029	12.627
Blue (Nucleus)	22.348	27.195	40.483	27.307
Green / Blue * 100 (Normalized)	28.7766	32.3111	29.7137	46.2409
