# Supplementary material for: Establishment, characterization, and biobanking of 36 pancreatic cancer organoids: prediction of metastasis in resectable pancreatic cancer
Source: Cell Oncol (Dordr). 2024 Apr 15;47(5):1627–47. doi: 10.1007/s13402-024-00939-5 (PMC11467084; doi:10.1007/s13402-024-00939-5)
Supplement: Supplementary file 6 — Supplementary Material 6 [file 13402_2024_939_MOESM6_ESM.xlsx]

## Sheet: Supplementary Table 6.
Supplementary Table 6. Prediction power estimation of each machine learning method using Area Under Curve (AUC)
	AUC			Truth
Decision Tree	0.875			Metastasis	No
		Prediction	Metastasis	12	0
			No	3	9
Random Forest	0.542			Truth
				Metastasis	No
		Prediction	Metastasis	12	3
			No	8	1
Nearest neighbor	0.792			Truth
				Metastasis	No
		Prediction	Metastasis	15	5
			No	0	4
Naïve Bayes	0.875			Truth
				Metastasis	No
		Prediction	Metastasis	12	0
			No	3	9
Artificial Network	0.75			Truth
				Metastasis	No
		Prediction	Metastasis	9	0
			No	6	9
