# Supplementary material for: Establishment, characterization, and biobanking of 36 pancreatic cancer organoids: prediction of metastasis in resectable pancreatic cancer
Source: Cell Oncol (Dordr). 2024 Apr 15;47(5):1627–47. doi: 10.1007/s13402-024-00939-5 (PMC11467084; doi:10.1007/s13402-024-00939-5)
Supplement: Supplementary file 7 — Supplementary Material 7 [file 13402_2024_939_MOESM7_ESM.xlsx]

## Sheet: Supplementary Table 4A.
Supplementary Table 4A. Pathways analysis revealed multiple pathway enrichments of metastatic potential (MP) group compared to non-metastatic (NMP) potential group. See also Figure 3B.
ID	Term_Description	Fold_Enrichment	occurrence	support	lowest_p	highest_p	Up_regulated	Down_regulated	Cluster	Status
hsa05415	Diabetic cardiomyopathy	3.24636	10	0.0752907	1.95e-13	1.95e-13	NCF4, MMP9, NDUFA1, NDUFB3, UQCRQ, COX6A1, COX7A2, COX7C, GAPDH	ATP2A2, MTOR, PDHA1, PDHB, VDAC1, SLC25A5, PARP1	1	Representative
hsa00190	Oxidative phosphorylation	2.94376	10	0.0177005	3.41e-07	3.41e-07	NDUFA1, NDUFB3, UQCRQ, COX6A1, COX7A2, COX7C, ATP6V1D, ATP6V0E1	ATP6V0E2	1	Member
hsa05012	Parkinson disease	2.46375	10	0.0537318	4.78e-07	4.78e-07	DDIT3, NDUFA1, NDUFB3, UQCRQ, COX6A1, COX7A2, COX7C, TXN	UBE2G1, PSMD7, CALM3, CALM1, VDAC1, SLC25A5, TUBB	1	Member
hsa05020	Prion disease	2.06687	10	0.042219	1e-06	1e-06	DDIT3, NDUFA1, NDUFB3, UQCRQ, COX6A1, COX7A2, COX7C, NCF4	VDAC1, SLC25A5, PSMD7, CREB1, CSNK2A2, TUBB	1	Member
hsa04932	Non-alcoholic fatty liver disease	2.24655	10	0.0116619	1.74e-06	1.74e-06	DDIT3, NDUFA1, NDUFB3, UQCRQ, COX6A1, COX7A2, COX7C	IKBKB, FASLG	1	Member
hsa04260	Cardiac muscle contraction	2.28565	10	0.0388649	4.56e-06	4.56e-06	UQCRQ, COX6A1, COX7A2, COX7C	ATP2A2	1	Member
hsa04130	SNARE interactions in vesicular transport	4.59901	10	0.011836	8.01e-08	8.01e-08	STX6	STX2, BET1L, SNAP23	2	Representative
hsa03410	Base excision repair	5.74876	1	0.00531915	1.24e-07	1.24e-07	POLE4	MUTYH, APEX2, POLD2, PARP1	3	Representative
hsa03430	Mismatch repair	4.94893	10	0.0164741	4.54e-06	0.0354033		MLH1, RPA1, POLD2	3	Member
hsa03460	Fanconi anemia pathway	2.32297	10	0.00583095	0.00154135	0.00154135		TELO2, MLH1, RPA1	3	Member
hsa03420	Nucleotide excision repair	4.12411	10	0.00590017	0.00156265	0.00156265	GTF2H5, POLE4	XPC, RPA1, POLD2	3	Member
hsa03030	DNA replication	3.16182	1	0.00531915	0.0033888	0.0033888	POLE4	RPA1, POLD2	3	Member
hsa05210	Colorectal cancer	1.32355	2	0.00586757	0.0413997	0.0466647		RALGDS, MLH1, MTOR	3	Member
hsa04064	NF-kappa B signaling pathway	2.9186	10	0.0502592	1.26e-07	1.26e-07	LY96	PRKCQ, CARD11, TICAM1, IKBKB, PARP1, UBE2I, CSNK2A2	4	Representative
hsa04659	Th17 cell differentiation	3.22147	10	0.0346832	2.37e-06	2.37e-06		MTOR, JAK1, HLA-DPA1, NFATC3, PRKCQ, IKBKB, GATA3, IL27RA, IL2RB	4	Member
hsa05166	Human T-cell leukemia virus 1 infection	2.4255	10	0.0231222	1.11e-05	1.11e-05		TRRAP, NFATC3, IL2RB, JAK1, VDAC1, SLC25A5, ANAPC1, IKBKB, ZFP36, ADCY7, HLA-DPA1, SRF, ETS1, CREB1	4	Member
hsa04931	Insulin resistance	1.43177	10	0.0172912	3.24e-05	0.0387822		MTOR, IKBKB, PRKCQ, CREB1	4	Member
hsa04658	Th1 and Th2 cell differentiation	3.33554	10	0.0291548	0.000122713	0.000122713		JAK1, RUNX3, HLA-DPA1, NFATC3, PRKCQ, IKBKB, IL2RB, GATA3	4	Member
hsa04920	Adipocytokine signaling pathway	1.69889	10	0.0173914	0.000124678	0.000124678		MTOR, IKBKB, PRKCQ	4	Member
hsa05235	PD-L1 expression and PD-1 checkpoint pathway in cancer	2.98419	10	0.0408167	0.000149123	0.000391989		MTOR, IKBKB, JAK1, NFATC3, TICAM1, CSNK2A2, PRKCQ	4	Member
hsa04150	mTOR signaling pathway	1.74732	3	0.00531915	0.000506901	0.0459772	ATP6V1D, RRAGD	WDR59, MTOR, TELO2, LPIN1, IKBKB	4	Member
hsa04660	T cell receptor signaling pathway	1.87831	10	0.00583095	0.000650819	0.000650819		LCP2, NFATC3, PRKCQ, CARD11, IKBKB	4	Member
hsa05145	Toxoplasmosis	2.0326	10	0.00583095	0.000983536	0.000983536	LY96	JAK1, HLA-DPA1, IKBKB, ITGB1, IL10RA	4	Member
hsa05215	Prostate cancer	1.56461	10	0.0148707	0.0011975	0.029798	MMP9	CREB1, IKBKB, MTOR	4	Member
hsa04621	NOD-like receptor signaling pathway	1.33129	10	0.0119404	0.00202469	0.00525763	CAMP, TXN	IKBKB, VDAC1, JAK1, TICAM1	4	Member
hsa05164	Influenza A	2.00868	10	0.0174929	0.00208815	0.00257097		IKBKB, TICAM1, JAK1, HLA-DPA1, FASLG, VDAC1, SLC25A5, ACTG1, ACTB	4	Member
hsa05212	Pancreatic cancer	1.99694	10	0.0316643	0.00581519	0.00581519		IKBKB, RALGDS, MTOR, JAK1	4	Member
hsa05169	Epstein-Barr virus infection	1.32136	10	0.0236007	0.0079871	0.0079871		HLA-DPA1, IKBKB, JAK1, PSMD7, SIN3A, HDAC1, RUNX3	4	Member
hsa05221	Acute myeloid leukemia	1.13259	10	0.0115943	0.00985544	0.00985544		IKBKB, MTOR	4	Member
hsa05417	Lipid and atherosclerosis	2.12758	10	0.0116619	0.010207	0.0126595	NCF4, MMP9, LY96, TLR6, DDIT3, ABCA1	IKBKB, TICAM1, NFATC3, CALM3, CALM1, FASLG	4	Member
hsa04668	TNF signaling pathway	1.70909	10	0.0116619	0.0145197	0.0145197	BAG4, MMP9	IKBKB, CREB1, IRF1	4	Member
hsa04662	B cell receptor signaling pathway	1.94573	10	0.0115943	0.0155493	0.0155493		NFATC3, CARD11, IKBKB, CD81	4	Member
hsa05142	Chagas disease	1.48791	2	0.00550797	0.0172317	0.0172317	TLR6	TICAM1, IKBKB, FASLG	4	Member
hsa04068	FoxO signaling pathway	1.4821	1	0.00625	0.0175194	0.0175194		IKBKB, RBL2, FASLG, KLF2, S1PR1	4	Member
hsa04620	Toll-like receptor signaling pathway	1.82412	2	0.00550797	0.0182593	0.0182593	TLR6, LY96, TLR5	IKBKB, TICAM1	4	Member
hsa04657	IL-17 signaling pathway	1.66777	9	0.00584795	0.0210082	0.0210082	S100A8, S100A9, MMP9	IKBKB	4	Member
hsa05160	Hepatitis C	1.47825	10	0.00583095	0.0308121	0.0431543	CLDN9	CD81, TICAM1, IKBKB, JAK1, FASLG	4	Member
hsa05162	Measles	1.64964	10	0.00583095	0.0345395	0.0345395		IKBKB, CSNK2A2, JAK1, RAB9A, FASLG, IL2RB	4	Member
hsa05161	Hepatitis B	1.64964	10	0.00583095	0.0438345	0.0438345	MMP9	FASLG, IKBKB, NFATC3, JAK1, CREB1, TICAM1	4	Member
hsa03040	Spliceosome	3.68879	10	0.0477457	2.23e-07	4.46e-05	SF3B6, LSM3, BUD31	SNRPB, SF3B2, U2AF2, PUF60, SNU13, DDX23, EIF4A3, HNRNPA1, PCBP1, SRSF8, SRSF5	5	Representative
hsa04714	Thermogenesis	2.51747	10	0.0441982	2.54e-07	2.54e-07	NDUFA1, NDUFB3, UQCRQ, COX6A1, COX7A2, COX7C	ADCY7, CREB1, KDM1A, SMARCA4, ACTG1, ACTB, ARID1A, MTOR	6	Representative
hsa04530	Tight junction	2.35663	10	0.0180182	3.95e-05	3.95e-05	CLDN9, MYL6B, MYL6	ARHGAP17, SCRIB, TJAP1, SLC9A3R1, ACTG1, ACTB, ITGB1	6	Member
hsa04210	Apoptosis	1.96735	10	0.0231222	4.04e-05	4.04e-05	DDIT3	FASLG, ACTG1, ACTB, PARP1, DFFB, IKBKB	6	Member
hsa05130	Pathogenic Escherichia coli infection	2.34692	10	0.0678146	9.98e-05	9.98e-05	TLR5, GAPDH, CLDN9	ARF1, ACTG1, ACTB, SLC9A3R1, TUBB, ABL1, ITGB1, IKBKB, FASLG	6	Member
hsa05131	Shigellosis	2.82358	10	0.0533815	0.000118195	0.000166084	HK3, TLR5, CBX3, RRAGD	ITGB1, CRKL, ACTG1, ACTB, PFN1, ARF1, VDAC1, IKBKB, PRKCQ, PIK3R4, MTOR, FNBP1	6	Member
hsa05416	Viral myocarditis	2.52945	10	0.0118003	0.000119758	0.000119758		ABL1, ACTG1, ACTB, HLA-DPA1	6	Member
hsa05205	Proteoglycans in cancer	1.12143	10	0.0118003	0.00012498	0.00012498	MMP9	ACTG1, ACTB, MTOR, FASLG, ITGB1	6	Member
hsa04613	Neutrophil extracellular trap formation	2.8105	10	0.0231886	0.000422758	0.000422758	NCF4, CAMP	ACTG1, ACTB, VDAC1, SLC25A5, MTOR, HDAC1	6	Member
hsa04670	Leukocyte transendothelial migration	2.06955	10	0.0116619	0.000454983	0.000454983	CLDN9, NCF4, MMP9	ITGB1, ACTG1, ACTB	6	Member
hsa05132	Salmonella infection	2.30416	10	0.0776843	0.000473079	0.0021189	DYNLT1, STX10, TLR6, LY96, TLR5, GAPDH, TXN	DYNC1H1, TUBB, RAB9A, PFN1, ACTG1, ACTB, ARF1, IKBKB	6	Member
hsa04919	Thyroid hormone signaling pathway	2.19498	10	0.0360364	0.000665961	0.000665961		SIN3A, HDAC1, MED24, ATP2A2, MTOR, ACTG1, ACTB	6	Member
hsa05135	Yersinia infection	2.2484	10	0.0417757	0.00103032	0.00103032		ITGB1, CRKL, ACTG1, ACTB, IKBKB, TICAM1, LCP2, NFATC3	6	Member
hsa05100	Bacterial invasion of epithelial cells	2.19952	10	0.0419005	0.00129969	0.0064664		CRKL, ACTG1, ACTB, ITGB1	6	Member
hsa04145	Phagosome	2.74579	10	0.0174929	0.00211046	0.00211046	ATP6V1D, ATP6V0E1, TLR6, NCF4	ACTG1, ACTB, HLA-DPA1, ATP6V0E2, DYNC1H1, TUBB, ITGB1	6	Member
hsa05110	Vibrio cholerae infection	5.42026	10	0.0059702	0.00229619	0.00229619	ATP6V1D, ATP6V0E1	ATP6V0E2, PDIA4, ARF1, ACTG1, ACTB	6	Member
hsa05225	Hepatocellular carcinoma	1.58091	10	0.0173416	0.00245343	0.00245343	GSTO1	MTOR, ACTG1, ACTB, ARID1A, SMARCA4, BRD7	6	Member
hsa05412	Arrhythmogenic right ventricular cardiomyopathy	1.99694	10	0.0177005	0.004664	0.00864672		ITGB1, ACTG1, ACTB, ATP2A2	6	Member
hsa04510	Focal adhesion	0.766501	10	0.0174929	0.0046909	0.0046909		ITGB1, ACTG1, ACTB, CRKL	6	Member
hsa05410	Hypertrophic cardiomyopathy	1.70525	10	0.0177005	0.00749681	0.0138797		ITGB1, ACTG1, ACTB, ATP2A2	6	Member
hsa04810	Regulation of actin cytoskeleton	1.06379	10	0.0174929	0.00812129	0.00812129		ITGB1, CRKL, ACTG1, ACTB, PFN1, CFL1	6	Member
hsa05414	Dilated cardiomyopathy	1.99694	10	0.0177005	0.00911629	0.0168674		ITGB1, ACTG1, ACTB, ADCY7, ATP2A2	6	Member
hsa04520	Adherens junction	1.72463	9	0.00581395	0.0212026	0.0212026		ACTG1, ACTB, CSNK2A2	6	Member
hsa04390	Hippo signaling pathway	1.00508	6	0.00583095	0.0285534	0.0320625		SCRIB, SMAD7, ACTG1, ACTB	6	Member
hsa04611	Platelet activation	1.86599	10	0.0116619	0.0355069	0.0355069		ADCY7, ACTG1, ACTB, ITGB1, LCP2, SNAP23	6	Member
hsa03013	RNA transport	2.60172	10	0.0184111	2.65e-07	4.19e-05	NUP214	NUP62, NUP93, RANGAP1, UBE2I, SUMO3, GEMIN4, EIF2S3, EIF2B1, EIF4A3, RNPS1, SRRM1	7	Representative
hsa03015	mRNA surveillance pathway	2.42182	10	0.0120121	0.00696132	0.0417617	PPP2R3C	EIF4A3, RNPS1, SRRM1, WDR33, DAZAP1	7	Member
hsa04722	Neurotrophin signaling pathway	2.89387	10	0.0414102	8.84e-06	1.51e-05		SH2B3, CRKL, FASLG, CALM3, CALM1, ABL1, MAGED1, IRAK2, IKBKB	8	Representative
hsa05167	Kaposi sarcoma-associated herpesvirus infection	1.97614	10	0.0345824	1.71e-05	0.000618991		TICAM1, JAK1, ZFP36, IKBKB, GNB1, MTOR, CALM3, CALM1, NFATC3, CREB1	8	Member
hsa05163	Human cytomegalovirus infection	2.04171	10	0.0442651	4.15e-05	0.00196005		MTOR, IKBKB, GNB1, CALM3, CALM1, NFATC3, ADCY7, JAK1, CREB1, CRKL, IL10RA, FASLG	8	Member
hsa04971	Gastric acid secretion	2.49617	10	0.0291548	0.00010279	0.00010279		ACTG1, ACTB, CALM3, CALM1, ADCY7	8	Member
hsa04015	Rap1 signaling pathway	2.0359	10	0.0521744	0.0001312	0.0001312		CALM3, CALM1, ADCY7, CRKL, LCP2, RALGDS, PFN1, EVL, ACTG1, ACTB, ITGB1	8	Member
hsa05170	Human immunodeficiency virus 1 infection	1.6739	10	0.023399	0.000833352	0.00527525		CRKL, MTOR, CALM3, CALM1, NFATC3, GNB1, CFL1, IKBKB, FASLG	8	Member
hsa05418	Fluid shear stress and atherosclerosis	2.74941	10	0.0347852	0.00112447	0.00112447	GSTO1, TXN, MMP9	CALM3, CALM1, KLF2, ACTG1, ACTB, IKBKB, SUMO3	8	Member
hsa04922	Glucagon signaling pathway	1.87831	10	0.0231886	0.00140692	0.0242157		CREB1, CALM3, CALM1, PDHA1, PDHB	8	Member
hsa04921	Oxytocin signaling pathway	2.52945	10	0.0174929	0.00156605	0.00156605	MYL6B, MYL6	EEF2K, EEF2, CALM3, CALM1, NFATC3, ACTG1, ACTB, ADCY7	8	Member
hsa04728	Dopaminergic synapse	1.72463	9	0.00581395	0.00406854	0.00406854	PPP2R3C	CALM3, CALM1, CREB1, GNB1, COMT	8	Member
hsa04371	Apelin signaling pathway	1.98203	9	0.00625	0.00431733	0.00431733		ADCY7, GNB1, CALM3, CALM1, MTOR, PIK3R4, KLF2	8	Member
hsa04910	Insulin signaling pathway	1.6739	10	0.0116619	0.00457716	0.0489772	HK3	CALM3, CALM1, CRKL, MTOR, IKBKB	8	Member
hsa05133	Pertussis	3.49464	10	0.0119404	0.00713897	0.0103497	LY96	ITGB1, CALM3, CALM1, CFL1, TICAM1, IRF1	8	Member
hsa05214	Glioma	1.51767	10	0.0115943	0.00830946	0.00830946		CALM3, CALM1, MTOR	8	Member
hsa05031	Amphetamine addiction	2.19952	9	0.0116279	0.00917233	0.00917233		CALM3, CALM1, CREB1, HDAC1	8	Member
hsa04014	Ras signaling pathway	1.6863	10	0.0115943	0.0124136	0.0124136		GNB1, CALM3, CALM1, RASA3, RASAL3, IKBKB, FASLG, ETS1, RALGDS, ABL1	8	Member
hsa04750	Inflammatory mediator regulation of TRP channels	1.95576	10	0.00583095	0.0179497	0.0179497		CALM3, CALM1, ADCY7, PRKCH, PRKCQ	8	Member
hsa04625	C-type lectin receptor signaling pathway	2.25397	9	0.00584795	0.0286582	0.0286582	CLEC4D	CALM3, CALM1, NFATC3, IKBKB, IRF1	8	Member
hsa05034	Alcoholism	1.78971	9	0.00584795	0.0330833	0.0330833		HDAC1, GNB1, CREB1, CALM3, CALM1	8	Member
hsa04270	Vascular smooth muscle contraction	2.12474	10	0.00583095	0.0381581	0.0381581	MYL6B, MYL6	CALM3, CALM1, PRKCH, PRKCQ, ADCY7	8	Member
hsa04744	Phototransduction	4.06519	8	0.00887213	0.0392776	0.0392776		GNB1, CALM3, CALM1	8	Member
hsa04713	Circadian entrainment	1.99694	9	0.00581395	0.0490922	0.0490922		CALM3, CALM1, CREB1, GNB1, ADCY7	8	Member
hsa04630	JAK-STAT signaling pathway	1.45001	10	0.0115943	1.71e-05	1.71e-05		IL2RB, IL10RA, IL27RA, JAK1, PIAS3, MTOR	9	Representative
hsa04140	Autophagy - animal	1.6863	1	0.0052356	0.000439723	0.000439723	IGBP1, RRAGD	MTOR, PIK3R4, UVRAG, PRKCQ	9	Member
hsa04218	Cellular senescence	1.95829	6	0.00576374	0.00103447	0.0456388		RBL2, MTOR, ETS1, CALM3, CALM1, NFATC3, SLC25A5, VDAC1	9	Member
hsa05017	Spinocerebellar ataxia	1.91074	9	0.0060241	0.00285221	0.0483102	GTF2B	VDAC1, SLC25A5, PSMD7, ATP2A2, MTOR, PIK3R4	9	Member
hsa04136	Autophagy - other	3.67179	10	0.00583095	0.0482683	0.0482683	IGBP1	MTOR, PIK3R4	9	Member
hsa05203	Viral carcinogenesis	1.8396	10	0.0346832	4.46e-05	4.46e-05	GTF2B	CREB1, JAK1, SCRIB, RBL2, HDAC1, DNAJA3, SRF	10	Representative
hsa04211	Longevity regulating pathway	1.27894	9	0.00581395	0.0404554	0.0404554		ADCY7, CREB1, MTOR	10	Member
hsa04710	Circadian rhythm	3.79418	1	0.00531915	0.0451696	0.0451696		CRY1, BHLHE40, CREB1	10	Member
hsa04110	Cell cycle	1.52991	10	0.0118003	0.000224586	0.000424941		RBL2, ABL1, HDAC1, CDKN1C, ANAPC1	11	Representative
hsa05220	Chronic myeloid leukemia	1.99694	10	0.0289027	0.00864672	0.00864672		ABL1, CRKL, IKBKB, HDAC1	11	Member
hsa04012	ErbB signaling pathway	1.37139	10	0.0179106	0.0134774	0.0134774		CRKL, ABL1, MTOR	11	Member
hsa03010	Ribosome	1.74732	9	0.00584795	0.000705762	0.0459772	MRPS18C, RPS24, MRPL33, RPL26, RPL31, RPL39	RPLP2	12	Representative
hsa05171	Coronavirus disease - COVID-19	1.15475	2	0.00610119	0.00364274	0.00364274	RPS24, RPL26, RPL31, RPL39	JAK1, RPLP2, IKBKB	12	Member
hsa00020	Citrate cycle (TCA cycle)	3.79418	10	0.0179106	0.0007264	0.000995143		MDH2, PDHA1, PDHB	13	Representative
hsa04066	HIF-1 signaling pathway	1.77298	9	0.00584795	0.00177035	0.00177035	HK3, GAPDH	MTOR, PDHA1, PDHB	13	Member
hsa00620	Pyruvate metabolism	3.22909	10	0.0179106	0.00287373	0.00393226		PDHA1, PDHB, ALDH9A1, MDH2	13	Member
hsa05230	Central carbon metabolism in cancer	2.19952	10	0.0115943	0.0144771	0.0166104	HK3	PDHA1, PDHB, MTOR	13	Member
hsa00630	Glyoxylate and dicarboxylate metabolism	2.61668	2	0.00600606	0.00119119	0.00154419		MDH2, SHMT1	14	Representative
hsa00670	One carbon pool by folate	4.21576	6	0.00576374	0.0159524	0.0159524		SHMT1, ATIC	14	Member
hsa03050	Proteasome	1.6863	10	0.0119404	0.0014614	0.0014614		PSMD7, PSMB10	15	Representative
hsa05202	Transcriptional misregulation in cancer	2.21882	10	0.00583095	0.00336211	0.00336211	MMP9, DDIT3	HDAC1, SIN3A, BCL11B, SLC45A3, EWSR1, IL2RB, TAF15, ASPSCR1	16	Representative
hsa04120	Ubiquitin mediated proteolysis	1.66168	10	0.00583095	0.0214469	0.0414098	TRIP12	UBE2G1, UBE2I, HERC1, PIAS3, ANAPC1	17	Representative
hsa04141	Protein processing in endoplasmic reticulum	1.41398	9	0.00581395	0.0346315	0.0346315	CKAP4, DDIT3	DDOST, EDEM1, PDIA4, UBE2G1	17	Member
hsa00340	Histidine metabolism	5.42026	10	0.00583095	0.0335915	0.0335915	HNMT	ALDH9A1, CNDP2	18	Representative
hsa04350	TGF-beta signaling pathway	0.852625	9	0.00581395	0.0404554	0.0458347		SMAD7, TGIF2	19	Representative

## Sheet: Supplementary Table 4B
Supplementary Table 4B. Wilcoxon rank sum test between MP and NMP groups. See also Figure 3E-H.
Hallmark Pathways	Wilcoxon rank sum test p-values
PI3K_AKT_MTOR_SIGNALING	0.0144655
G2M_CHECKPOINT	0.0156279
MYC_TARGETS_V1	0.0156279
E2F_TARGETS	0.0271422
SPERMATOGENESIS	0.046616
MTORC1_SIGNALING	0.0801112
MITOTIC_SPINDLE	0.10823
REACTIVE_OXYGEN_SPECIES_PATHWAY	0.130964
DNA_REPAIR	0.143642
KRAS_SIGNALING_DN	0.171791
MYC_TARGETS_V2	0.187328
UV_RESPONSE_UP	0.259853
IL2_STAT5_SIGNALING	0.28068
APICAL_JUNCTION	0.349812
IL6_JAK_STAT3_SIGNALING	0.375075
COAGULATION	0.375075
INTERFERON_ALPHA_RESPONSE	0.401435
XENOBIOTIC_METABOLISM	0.401435
ADIPOGENESIS	0.45738
TNFA_SIGNALING_VIA_NFKB	0.486916
OXIDATIVE_PHOSPHORYLATION	0.486916
ALLOGRAFT_REJECTION	0.486916
KRAS_SIGNALING_UP	0.486916
FATTY_ACID_METABOLISM	0.548953
CHOLESTEROL_HOMEOSTASIS	0.581371
PROTEIN_SECRETION	0.581371
INTERFERON_GAMMA_RESPONSE	0.581371
ESTROGEN_RESPONSE_LATE	0.614657
HEME_METABOLISM	0.648757
EPITHELIAL_MESENCHYMAL_TRANSITION	0.683609
INFLAMMATORY_RESPONSE	0.683609
P53_PATHWAY	0.683609
PEROXISOME	0.719148
ANGIOGENESIS	0.755306
BILE_ACID_METABOLISM	0.755306
ANDROGEN_RESPONSE	0.792007
HEDGEHOG_SIGNALING	0.792007
COMPLEMENT	0.792007
UNFOLDED_PROTEIN_RESPONSE	0.792007
GLYCOLYSIS	0.792007
TGF_BETA_SIGNALING	0.829176
UV_RESPONSE_DN	0.829176
PANCREAS_BETA_CELLS	0.829176
HYPOXIA	0.866731
NOTCH_SIGNALING	0.866731
WNT_BETA_CATENIN_SIGNALING	0.980874
APOPTOSIS	0.980874
ESTROGEN_RESPONSE_EARLY	0.980874
MYOGENESIS	0.980874
APICAL_SURFACE	1

## Sheet: Supplementary Table 4C
Supplementary Table 4C. Comparison between previously reported cell cycle genes to 4 representative hallmark pathways
Cell cycle (Connor et al)	PI3K_AKT_MTOR_SIGNALING	MYC_TARGETS_V1	G2M_CHECKPOINT	E2F_TARGETS
PLK1	X	X	O	O
RRM2	X	X	X	O
CDCA8	X	X	X	O
CDC20	X	O	O	O
CDCA3	X	X	X	O
FOXM1	X	X	X	X
BIRC5	X	X	O	O
PBK	X	X	O	X
CDKN3	X	X	O	O
CENPM	X	X	X	O
MCM10	X	X	X	X
TK1	X	X	X	O
DTL	X	X	X	X
ASF1B	X	X	X	O
NUSAP1	X	X	O	X
PRC1	X	X	O	X
BUB1B	X	X	X	O
DLGAP5	X	X	X	O
TOP2A	X	X	O	O
ASPM	X	X	X	X
CENPF	X	X	O	X
KIF20A	X	X	X	X
PTTG1	X	X	O	O
RAD54L	X	X	O	X
ORC6	X	X	O	O
CDK1	O	X	O	O
CEP55	X	X	X	X
KIF11	X	X	O	X
RAD51	X	X	X	X
KIAA0101	X	X	X	X
SKA1	X	X	X	X
